# Supplementary material for: Comparative Transcriptome Analysis Reveals Differential Regulation of Flavonoids Biosynthesis Between Kernels of Two Pecan Cultivars
Source: Front Plant Sci. 2022 Feb 25;13:804968. doi: 10.3389/fpls.2022.804968 (PMC8914201; doi:10.3389/fpls.2022.804968)
Supplement: Supplementary Table 1 — Primers used in this study. [file Table_1.XLSX]

## Sheet: Sheet1
Gene	Forware primer (5' - 3')	Reverse primer (5' - 3')	Product Scize
CIL0155S0005	ATTGAGACTTACCTCTTTGCCATGT	TTAGGCTGTTTGTTTGGGAAGAAAA	95
CIL0037S0002	ACGACTACAACTCTAACTCATGT	ATTGTTGCATCTGACTTTAGCACA	110
CIL0009S0029	ACTGTTTGTGATATTCAGTCCGGTT	CTGTATATCCATGACAAAACGGTCA	126
CIL0009S0040	AGAATTCCTCACTTGAGCCTAAGAA	TTTGTTGGCAAAGGACTTCAAAAGG	150
CIL0893S0269	ATCTTTGACGACATGAAGATCACCT	ATTGGTACTGACACCACTCTTTTCT	89
CIL0899S0112	GCCAAACAAGAAAAATGCCAGTAAG	ACTGCTTCTCTGAAGGTGAAAGATA	91
CIL0902S0105	GATTAAACAAGGACAACACCACCTT	ACTTGGGGCTAAAGGATAAGTTACA	114
CIL0940S0119	GCGGTCATTACAGTCTGTCTTATTA	TACCTGTAAATCCACGACAAAACTG	95
CIL0987S0033	TTATGGCAATATTGTCCTCAGTGGT	TTGGAGCTAATGCTGTAATCTCCTT	89
CIL0990S0020	ACTCTTCAGAGACCGGTGTTTTATT	GCTTTTGGGTCATCAATGAAGAGTT	93
CIL1028S0010	CCTTTGCCATGAAGAAGATGATGAA	ACAAATACTAGTGGCTGATCCCATT	89
CIL1031S0002	TTAGCAGTAAAGGAAGTGATCCCAA	TGTCTCTTTCATCAGCAAAGTTGTC	90
CIL0091S0003	TAAATGGGACATTTGCCAATGGAT	AGCTTTTCTCTGTCACGTACATCTT	110
CIL1102S0022	AAGTATCGTGTTGAGAACTTGTGTG	TGCAGGAATCATTTTTGAGACAGAG	117
